# Supplementary material for: Tracking the Evolution of Cutaneous Melanoma by Multiparameter Flow Sorting and Genomic Profiling
Source: Int J Mol Sci. 2025 Feb 19;26(4):1758. doi: 10.3390/ijms26041758 (PMC11855598; doi:10.3390/ijms26041758)
Supplement: Supplementary file 1 [file ijms-26-01758-s001.zip]

Archive with 7 entries (7 files):
- .DS_Store
- Supplementary Figure S1.pdf
- Supplementary Figure S2.pdf
- Supplementary Figure S3.pdf
- Supplementary Figure S4.pdf
- Supplementary Table S1.xlsx
- Supplementary_information.pdf
